# Supplementary material for: New Syrphidae (Diptera) of North-eastern North America
Source: Biodivers Data J. 2019 Sep 3;7:e36673. doi: 10.3897/BDJ.7.e36673 (PMC6736894; doi:10.3897/BDJ.7.e36673)
Supplement: XML Treatment for Anasimyia matutina [file BDJ.7.e36673-treatment2.xml]

<!DOCTYPE tp:taxon-treatment
  PUBLIC "-//TaxonX//DTD Taxonomic Treatment Publishing DTD v0 20100105//EN" "tax-treatment-NSO.dtd">
<tp:taxon-treatment xmlns:tp="http://www.plazi.org/taxpub"><tp:treatment-meta><mixed-citation publication-type="journal"><person-group><name><surname>Skevington</surname><given-names>Jeffrey H.</given-names></name><name><surname>Young</surname><given-names>Andrew D.</given-names></name><name><surname>Locke</surname><given-names>Michelle M.</given-names></name><name><surname>Moran</surname><given-names>Kevin M.</given-names></name></person-group><article-title>New <tp:taxon-name><tp:taxon-name-part taxon-name-part-type="family">Syrphidae</tp:taxon-name-part></tp:taxon-name> (<tp:taxon-name><tp:taxon-name-part taxon-name-part-type="order">Diptera</tp:taxon-name-part></tp:taxon-name>) of North-eastern North America</article-title><source>Biodivers Data J</source><day>03</day><month>9</month><year>2019</year><volume>7</volume><pub-id pub-id-type="doi">10.3897/BDJ.7.e36673</pub-id></mixed-citation></tp:treatment-meta><tp:nomenclature><tp:taxon-name><object-id xmlns:xlink="http://www.w3.org/1999/xlink" content-type="arpha" xlink:type="simple">C90980C8E6295B1CB0853A15AD99B8E1</object-id><tp:taxon-name-part taxon-name-part-type="genus">Anasimyia</tp:taxon-name-part> <tp:taxon-name-part taxon-name-part-type="species">matutina</tp:taxon-name-part><object-id xmlns:xlink="http://www.w3.org/1999/xlink" content-type="zoobank" xlink:type="simple" object-id-type="ZooBank">urn:lsid:zoobank.org:act:2FCCCB1B-FBA1-4E33-BAE6-F5D722A5ECF8</object-id></tp:taxon-name><tp:taxon-authority>Locke, Skevington and Vockeroth</tp:taxon-authority><tp:taxon-status xmlns:xlink="http://www.w3.org/1999/xlink" xlink:type="simple">sp. n.</tp:taxon-status></tp:nomenclature><tp:treatment-sec sec-type="materials"><title>Materials</title><list list-type="alpha-lower" list-content="occurrences"><list-item><p><bold>Type status:</bold> <named-content xmlns:xlink="http://www.w3.org/1999/xlink" content-type="dwc:typeStatus" xlink:type="simple">Holotype</named-content>. <bold>Occurrence:</bold> catalogNumber: <named-content xmlns:xlink="http://www.w3.org/1999/xlink" content-type="dwc:catalogNumber" xlink:type="simple">CNC_Diptera91232</named-content>; recordedBy: <named-content xmlns:xlink="http://www.w3.org/1999/xlink" content-type="dwc:recordedBy" xlink:type="simple">N. Banks</named-content>; individualCount: <named-content xmlns:xlink="http://www.w3.org/1999/xlink" content-type="dwc:individualCount" xlink:type="simple">1</named-content>; sex: <named-content xmlns:xlink="http://www.w3.org/1999/xlink" content-type="dwc:sex" xlink:type="simple">male</named-content>; lifeStage: <named-content xmlns:xlink="http://www.w3.org/1999/xlink" content-type="dwc:lifeStage" xlink:type="simple">adult</named-content>; <bold>Taxon:</bold> scientificName: <named-content xmlns:xlink="http://www.w3.org/1999/xlink" content-type="dwc:scientificName" xlink:type="simple"><tp:taxon-name><tp:taxon-name-part taxon-name-part-type="genus" reg="Anasimyia">Anasimyia</tp:taxon-name-part> <tp:taxon-name-part taxon-name-part-type="species" reg="matutina">matutina</tp:taxon-name-part></tp:taxon-name> Locke, Skevington and Vockeroth</named-content>; kingdom: <named-content xmlns:xlink="http://www.w3.org/1999/xlink" content-type="dwc:kingdom" xlink:type="simple"><tp:taxon-name><tp:taxon-name-part taxon-name-part-type="kingdom">Animalia</tp:taxon-name-part></tp:taxon-name></named-content>; phylum: <named-content xmlns:xlink="http://www.w3.org/1999/xlink" content-type="dwc:phylum" xlink:type="simple"><tp:taxon-name><tp:taxon-name-part taxon-name-part-type="phylum">Arthropoda</tp:taxon-name-part></tp:taxon-name></named-content>; class: <named-content xmlns:xlink="http://www.w3.org/1999/xlink" content-type="dwc:class" xlink:type="simple"><tp:taxon-name><tp:taxon-name-part taxon-name-part-type="class">Hexapoda</tp:taxon-name-part></tp:taxon-name></named-content>; order: <named-content xmlns:xlink="http://www.w3.org/1999/xlink" content-type="dwc:order" xlink:type="simple"><tp:taxon-name><tp:taxon-name-part taxon-name-part-type="order">Diptera</tp:taxon-name-part></tp:taxon-name></named-content>; family: <named-content xmlns:xlink="http://www.w3.org/1999/xlink" content-type="dwc:family" xlink:type="simple"><tp:taxon-name><tp:taxon-name-part taxon-name-part-type="family">Syrphidae</tp:taxon-name-part></tp:taxon-name></named-content>; genus: <named-content xmlns:xlink="http://www.w3.org/1999/xlink" content-type="dwc:genus" xlink:type="simple"><tp:taxon-name><tp:taxon-name-part taxon-name-part-type="genus">Anasimyia</tp:taxon-name-part></tp:taxon-name></named-content>; specificEpithet: <named-content xmlns:xlink="http://www.w3.org/1999/xlink" content-type="dwc:specificEpithet" xlink:type="simple"><tp:taxon-name><tp:taxon-name-part taxon-name-part-type="genus" reg="Anasimyia"/><tp:taxon-name-part taxon-name-part-type="species" reg="matutina">matutina</tp:taxon-name-part></tp:taxon-name></named-content>; taxonRank: <named-content xmlns:xlink="http://www.w3.org/1999/xlink" content-type="dwc:taxonRank" xlink:type="simple">species</named-content>; scientificNameAuthorship: <named-content xmlns:xlink="http://www.w3.org/1999/xlink" content-type="dwc:scientificNameAuthorship" xlink:type="simple">Locke, Skevington and Vockeroth</named-content>; vernacularName: <named-content xmlns:xlink="http://www.w3.org/1999/xlink" content-type="dwc:vernacularName" xlink:type="simple">Small-spotted Swamp Fly</named-content>; nomenclaturalStatus: <named-content xmlns:xlink="http://www.w3.org/1999/xlink" content-type="dwc:nomenclaturalStatus" xlink:type="simple">new species</named-content>; <bold>Location:</bold> country: <named-content xmlns:xlink="http://www.w3.org/1999/xlink" content-type="dwc:country" xlink:type="simple">U.S.A.</named-content>; stateProvince: <named-content xmlns:xlink="http://www.w3.org/1999/xlink" content-type="dwc:stateProvince" xlink:type="simple">Virginia</named-content>; locality: <named-content xmlns:xlink="http://www.w3.org/1999/xlink" content-type="dwc:locality" xlink:type="simple">Great Falls</named-content>; decimalLatitude: <named-content xmlns:xlink="http://www.w3.org/1999/xlink" content-type="dwc:decimalLatitude" xlink:type="simple">39</named-content>; decimalLongitude: <named-content xmlns:xlink="http://www.w3.org/1999/xlink" content-type="dwc:decimalLongitude" xlink:type="simple">-77.283333</named-content>; <bold>Identification:</bold> identifiedBy: <named-content xmlns:xlink="http://www.w3.org/1999/xlink" content-type="dwc:identifiedBy" xlink:type="simple">J.R. Vockeroth</named-content>; <bold>Event:</bold> samplingProtocol: <named-content xmlns:xlink="http://www.w3.org/1999/xlink" content-type="dwc:samplingProtocol" xlink:type="simple">hand collected</named-content>; eventDate: <named-content xmlns:xlink="http://www.w3.org/1999/xlink" content-type="dwc:eventDate" xlink:type="simple">06/16/1952</named-content>; year: <named-content xmlns:xlink="http://www.w3.org/1999/xlink" content-type="dwc:year" xlink:type="simple">1952</named-content>; month: <named-content xmlns:xlink="http://www.w3.org/1999/xlink" content-type="dwc:month" xlink:type="simple">6</named-content>; day: <named-content xmlns:xlink="http://www.w3.org/1999/xlink" content-type="dwc:day" xlink:type="simple">16</named-content>; verbatimEventDate: <named-content xmlns:xlink="http://www.w3.org/1999/xlink" content-type="dwc:verbatimEventDate" xlink:type="simple">16.vi.1952</named-content>; <bold>Record Level:</bold> language: <named-content xmlns:xlink="http://www.w3.org/1999/xlink" content-type="dwc:language" xlink:type="simple">en</named-content>; institutionCode: <named-content xmlns:xlink="http://www.w3.org/1999/xlink" content-type="dwc:institutionCode" xlink:type="simple">CNC</named-content>; basisOfRecord: <named-content xmlns:xlink="http://www.w3.org/1999/xlink" content-type="dwc:basisOfRecord" xlink:type="simple">PreservedSpecimen</named-content></p></list-item><list-item><p><bold>Type status:</bold> <named-content xmlns:xlink="http://www.w3.org/1999/xlink" content-type="dwc:typeStatus" xlink:type="simple">Paratype</named-content>. <bold>Occurrence:</bold> catalogNumber: <named-content xmlns:xlink="http://www.w3.org/1999/xlink" content-type="dwc:catalogNumber" xlink:type="simple">CNC_Diptera91233</named-content>; individualCount: <named-content xmlns:xlink="http://www.w3.org/1999/xlink" content-type="dwc:individualCount" xlink:type="simple">1</named-content>; sex: <named-content xmlns:xlink="http://www.w3.org/1999/xlink" content-type="dwc:sex" xlink:type="simple">male</named-content>; lifeStage: <named-content xmlns:xlink="http://www.w3.org/1999/xlink" content-type="dwc:lifeStage" xlink:type="simple">adult</named-content>; <bold>Taxon:</bold> scientificName: <named-content xmlns:xlink="http://www.w3.org/1999/xlink" content-type="dwc:scientificName" xlink:type="simple"><tp:taxon-name><tp:taxon-name-part taxon-name-part-type="genus" reg="Anasimyia">Anasimyia</tp:taxon-name-part> <tp:taxon-name-part taxon-name-part-type="species" reg="matutina">matutina</tp:taxon-name-part></tp:taxon-name> Locke, Skevington and Vockeroth</named-content>; kingdom: <named-content xmlns:xlink="http://www.w3.org/1999/xlink" content-type="dwc:kingdom" xlink:type="simple"><tp:taxon-name><tp:taxon-name-part taxon-name-part-type="kingdom">Animalia</tp:taxon-name-part></tp:taxon-name></named-content>; phylum: <named-content xmlns:xlink="http://www.w3.org/1999/xlink" content-type="dwc:phylum" xlink:type="simple"><tp:taxon-name><tp:taxon-name-part taxon-name-part-type="phylum">Arthropoda</tp:taxon-name-part></tp:taxon-name></named-content>; class: <named-content xmlns:xlink="http://www.w3.org/1999/xlink" content-type="dwc:class" xlink:type="simple"><tp:taxon-name><tp:taxon-name-part taxon-name-part-type="class">Hexapoda</tp:taxon-name-part></tp:taxon-name></named-content>; order: <named-content xmlns:xlink="http://www.w3.org/1999/xlink" content-type="dwc:order" xlink:type="simple"><tp:taxon-name><tp:taxon-name-part taxon-name-part-type="order">Diptera</tp:taxon-name-part></tp:taxon-name></named-content>; family: <named-content xmlns:xlink="http://www.w3.org/1999/xlink" content-type="dwc:family" xlink:type="simple"><tp:taxon-name><tp:taxon-name-part taxon-name-part-type="family">Syrphidae</tp:taxon-name-part></tp:taxon-name></named-content>; genus: <named-content xmlns:xlink="http://www.w3.org/1999/xlink" content-type="dwc:genus" xlink:type="simple"><tp:taxon-name><tp:taxon-name-part taxon-name-part-type="genus">Anasimyia</tp:taxon-name-part></tp:taxon-name></named-content>; specificEpithet: <named-content xmlns:xlink="http://www.w3.org/1999/xlink" content-type="dwc:specificEpithet" xlink:type="simple"><tp:taxon-name><tp:taxon-name-part taxon-name-part-type="genus" reg="Anasimyia"/><tp:taxon-name-part taxon-name-part-type="species" reg="matutina">matutina</tp:taxon-name-part></tp:taxon-name></named-content>; taxonRank: <named-content xmlns:xlink="http://www.w3.org/1999/xlink" content-type="dwc:taxonRank" xlink:type="simple">species</named-content>; scientificNameAuthorship: <named-content xmlns:xlink="http://www.w3.org/1999/xlink" content-type="dwc:scientificNameAuthorship" xlink:type="simple">Locke, Skevington and Vockeroth</named-content>; vernacularName: <named-content xmlns:xlink="http://www.w3.org/1999/xlink" content-type="dwc:vernacularName" xlink:type="simple">Small-spotted Swamp Fly</named-content>; nomenclaturalStatus: <named-content xmlns:xlink="http://www.w3.org/1999/xlink" content-type="dwc:nomenclaturalStatus" xlink:type="simple">new species</named-content>; <bold>Location:</bold> country: <named-content xmlns:xlink="http://www.w3.org/1999/xlink" content-type="dwc:country" xlink:type="simple">U.S.A.</named-content>; stateProvince: <named-content xmlns:xlink="http://www.w3.org/1999/xlink" content-type="dwc:stateProvince" xlink:type="simple">Virginia</named-content>; locality: <named-content xmlns:xlink="http://www.w3.org/1999/xlink" content-type="dwc:locality" xlink:type="simple">Petersburg, Chesterford County</named-content>; decimalLatitude: <named-content xmlns:xlink="http://www.w3.org/1999/xlink" content-type="dwc:decimalLatitude" xlink:type="simple">37.227858</named-content>; decimalLongitude: <named-content xmlns:xlink="http://www.w3.org/1999/xlink" content-type="dwc:decimalLongitude" xlink:type="simple">-77.40195</named-content>; <bold>Identification:</bold> identifiedBy: <named-content xmlns:xlink="http://www.w3.org/1999/xlink" content-type="dwc:identifiedBy" xlink:type="simple">J.R. Vockeroth</named-content>; <bold>Event:</bold> samplingProtocol: <named-content xmlns:xlink="http://www.w3.org/1999/xlink" content-type="dwc:samplingProtocol" xlink:type="simple">hand collected</named-content>; eventDate: <named-content xmlns:xlink="http://www.w3.org/1999/xlink" content-type="dwc:eventDate" xlink:type="simple">06/01/1917</named-content>; year: <named-content xmlns:xlink="http://www.w3.org/1999/xlink" content-type="dwc:year" xlink:type="simple">1917</named-content>; month: <named-content xmlns:xlink="http://www.w3.org/1999/xlink" content-type="dwc:month" xlink:type="simple">6</named-content>; day: <named-content xmlns:xlink="http://www.w3.org/1999/xlink" content-type="dwc:day" xlink:type="simple">1</named-content>; verbatimEventDate: <named-content xmlns:xlink="http://www.w3.org/1999/xlink" content-type="dwc:verbatimEventDate" xlink:type="simple">1.vi.1917</named-content>; <bold>Record Level:</bold> language: <named-content xmlns:xlink="http://www.w3.org/1999/xlink" content-type="dwc:language" xlink:type="simple">en</named-content>; institutionCode: <named-content xmlns:xlink="http://www.w3.org/1999/xlink" content-type="dwc:institutionCode" xlink:type="simple">CNC</named-content>; basisOfRecord: <named-content xmlns:xlink="http://www.w3.org/1999/xlink" content-type="dwc:basisOfRecord" xlink:type="simple">PreservedSpecimen</named-content></p></list-item><list-item><p><bold>Type status:</bold> <named-content xmlns:xlink="http://www.w3.org/1999/xlink" content-type="dwc:typeStatus" xlink:type="simple">Paratype</named-content>. <bold>Occurrence:</bold> catalogNumber: <named-content xmlns:xlink="http://www.w3.org/1999/xlink" content-type="dwc:catalogNumber" xlink:type="simple">CNC_Diptera91234</named-content>; recordedBy: <named-content xmlns:xlink="http://www.w3.org/1999/xlink" content-type="dwc:recordedBy" xlink:type="simple">Fred K. Knab</named-content>; individualCount: <named-content xmlns:xlink="http://www.w3.org/1999/xlink" content-type="dwc:individualCount" xlink:type="simple">1</named-content>; sex: <named-content xmlns:xlink="http://www.w3.org/1999/xlink" content-type="dwc:sex" xlink:type="simple">male</named-content>; lifeStage: <named-content xmlns:xlink="http://www.w3.org/1999/xlink" content-type="dwc:lifeStage" xlink:type="simple">adult</named-content>; <bold>Taxon:</bold> scientificName: <named-content xmlns:xlink="http://www.w3.org/1999/xlink" content-type="dwc:scientificName" xlink:type="simple"><tp:taxon-name><tp:taxon-name-part taxon-name-part-type="genus" reg="Anasimyia">Anasimyia</tp:taxon-name-part> <tp:taxon-name-part taxon-name-part-type="species" reg="matutina">matutina</tp:taxon-name-part></tp:taxon-name> Locke, Skevington and Vockeroth</named-content>; kingdom: <named-content xmlns:xlink="http://www.w3.org/1999/xlink" content-type="dwc:kingdom" xlink:type="simple"><tp:taxon-name><tp:taxon-name-part taxon-name-part-type="kingdom">Animalia</tp:taxon-name-part></tp:taxon-name></named-content>; phylum: <named-content xmlns:xlink="http://www.w3.org/1999/xlink" content-type="dwc:phylum" xlink:type="simple"><tp:taxon-name><tp:taxon-name-part taxon-name-part-type="phylum">Arthropoda</tp:taxon-name-part></tp:taxon-name></named-content>; class: <named-content xmlns:xlink="http://www.w3.org/1999/xlink" content-type="dwc:class" xlink:type="simple"><tp:taxon-name><tp:taxon-name-part taxon-name-part-type="class">Hexapoda</tp:taxon-name-part></tp:taxon-name></named-content>; order: <named-content xmlns:xlink="http://www.w3.org/1999/xlink" content-type="dwc:order" xlink:type="simple"><tp:taxon-name><tp:taxon-name-part taxon-name-part-type="order">Diptera</tp:taxon-name-part></tp:taxon-name></named-content>; family: <named-content xmlns:xlink="http://www.w3.org/1999/xlink" content-type="dwc:family" xlink:type="simple"><tp:taxon-name><tp:taxon-name-part taxon-name-part-type="family">Syrphidae</tp:taxon-name-part></tp:taxon-name></named-content>; genus: <named-content xmlns:xlink="http://www.w3.org/1999/xlink" content-type="dwc:genus" xlink:type="simple"><tp:taxon-name><tp:taxon-name-part taxon-name-part-type="genus">Anasimyia</tp:taxon-name-part></tp:taxon-name></named-content>; specificEpithet: <named-content xmlns:xlink="http://www.w3.org/1999/xlink" content-type="dwc:specificEpithet" xlink:type="simple"><tp:taxon-name><tp:taxon-name-part taxon-name-part-type="genus" reg="Anasimyia"/><tp:taxon-name-part taxon-name-part-type="species" reg="matutina">matutina</tp:taxon-name-part></tp:taxon-name></named-content>; taxonRank: <named-content xmlns:xlink="http://www.w3.org/1999/xlink" content-type="dwc:taxonRank" xlink:type="simple">species</named-content>; scientificNameAuthorship: <named-content xmlns:xlink="http://www.w3.org/1999/xlink" content-type="dwc:scientificNameAuthorship" xlink:type="simple">Locke, Skevington and Vockeroth</named-content>; vernacularName: <named-content xmlns:xlink="http://www.w3.org/1999/xlink" content-type="dwc:vernacularName" xlink:type="simple">Small-spotted Swamp Fly</named-content>; nomenclaturalStatus: <named-content xmlns:xlink="http://www.w3.org/1999/xlink" content-type="dwc:nomenclaturalStatus" xlink:type="simple">new species</named-content>; <bold>Location:</bold> country: <named-content xmlns:xlink="http://www.w3.org/1999/xlink" content-type="dwc:country" xlink:type="simple">U.S.A.</named-content>; stateProvince: <named-content xmlns:xlink="http://www.w3.org/1999/xlink" content-type="dwc:stateProvince" xlink:type="simple">Washington, D.C.</named-content>; locality: <named-content xmlns:xlink="http://www.w3.org/1999/xlink" content-type="dwc:locality" xlink:type="simple">Washington</named-content>; decimalLatitude: <named-content xmlns:xlink="http://www.w3.org/1999/xlink" content-type="dwc:decimalLatitude" xlink:type="simple">38.9</named-content>; decimalLongitude: <named-content xmlns:xlink="http://www.w3.org/1999/xlink" content-type="dwc:decimalLongitude" xlink:type="simple">-77.033333</named-content>; <bold>Identification:</bold> identifiedBy: <named-content xmlns:xlink="http://www.w3.org/1999/xlink" content-type="dwc:identifiedBy" xlink:type="simple">J.R. Vockeroth</named-content>; <bold>Event:</bold> samplingProtocol: <named-content xmlns:xlink="http://www.w3.org/1999/xlink" content-type="dwc:samplingProtocol" xlink:type="simple">hand collected</named-content>; eventDate: <named-content xmlns:xlink="http://www.w3.org/1999/xlink" content-type="dwc:eventDate" xlink:type="simple">05/17/1912</named-content>; year: <named-content xmlns:xlink="http://www.w3.org/1999/xlink" content-type="dwc:year" xlink:type="simple">1912</named-content>; month: <named-content xmlns:xlink="http://www.w3.org/1999/xlink" content-type="dwc:month" xlink:type="simple">5</named-content>; day: <named-content xmlns:xlink="http://www.w3.org/1999/xlink" content-type="dwc:day" xlink:type="simple">17</named-content>; verbatimEventDate: <named-content xmlns:xlink="http://www.w3.org/1999/xlink" content-type="dwc:verbatimEventDate" xlink:type="simple">17.v.1912</named-content>; <bold>Record Level:</bold> language: <named-content xmlns:xlink="http://www.w3.org/1999/xlink" content-type="dwc:language" xlink:type="simple">en</named-content>; institutionCode: <named-content xmlns:xlink="http://www.w3.org/1999/xlink" content-type="dwc:institutionCode" xlink:type="simple">CNC</named-content>; basisOfRecord: <named-content xmlns:xlink="http://www.w3.org/1999/xlink" content-type="dwc:basisOfRecord" xlink:type="simple">PreservedSpecimen</named-content></p></list-item><list-item><p><bold>Type status:</bold> <named-content xmlns:xlink="http://www.w3.org/1999/xlink" content-type="dwc:typeStatus" xlink:type="simple">Paratype</named-content>. <bold>Occurrence:</bold> catalogNumber: <named-content xmlns:xlink="http://www.w3.org/1999/xlink" content-type="dwc:catalogNumber" xlink:type="simple">Jeff_Skevington_Specimen17432</named-content>; recordedBy: <named-content xmlns:xlink="http://www.w3.org/1999/xlink" content-type="dwc:recordedBy" xlink:type="simple">N. Banks</named-content>; individualCount: <named-content xmlns:xlink="http://www.w3.org/1999/xlink" content-type="dwc:individualCount" xlink:type="simple">1</named-content>; sex: <named-content xmlns:xlink="http://www.w3.org/1999/xlink" content-type="dwc:sex" xlink:type="simple">male</named-content>; lifeStage: <named-content xmlns:xlink="http://www.w3.org/1999/xlink" content-type="dwc:lifeStage" xlink:type="simple">adult</named-content>; <bold>Taxon:</bold> scientificName: <named-content xmlns:xlink="http://www.w3.org/1999/xlink" content-type="dwc:scientificName" xlink:type="simple"><tp:taxon-name><tp:taxon-name-part taxon-name-part-type="genus" reg="Anasimyia">Anasimyia</tp:taxon-name-part> <tp:taxon-name-part taxon-name-part-type="species" reg="matutina">matutina</tp:taxon-name-part></tp:taxon-name> Locke, Skevington and Vockeroth</named-content>; kingdom: <named-content xmlns:xlink="http://www.w3.org/1999/xlink" content-type="dwc:kingdom" xlink:type="simple"><tp:taxon-name><tp:taxon-name-part taxon-name-part-type="kingdom">Animalia</tp:taxon-name-part></tp:taxon-name></named-content>; phylum: <named-content xmlns:xlink="http://www.w3.org/1999/xlink" content-type="dwc:phylum" xlink:type="simple"><tp:taxon-name><tp:taxon-name-part taxon-name-part-type="phylum">Arthropoda</tp:taxon-name-part></tp:taxon-name></named-content>; class: <named-content xmlns:xlink="http://www.w3.org/1999/xlink" content-type="dwc:class" xlink:type="simple"><tp:taxon-name><tp:taxon-name-part taxon-name-part-type="class">Hexapoda</tp:taxon-name-part></tp:taxon-name></named-content>; order: <named-content xmlns:xlink="http://www.w3.org/1999/xlink" content-type="dwc:order" xlink:type="simple"><tp:taxon-name><tp:taxon-name-part taxon-name-part-type="order">Diptera</tp:taxon-name-part></tp:taxon-name></named-content>; family: <named-content xmlns:xlink="http://www.w3.org/1999/xlink" content-type="dwc:family" xlink:type="simple"><tp:taxon-name><tp:taxon-name-part taxon-name-part-type="family">Syrphidae</tp:taxon-name-part></tp:taxon-name></named-content>; genus: <named-content xmlns:xlink="http://www.w3.org/1999/xlink" content-type="dwc:genus" xlink:type="simple"><tp:taxon-name><tp:taxon-name-part taxon-name-part-type="genus">Anasimyia</tp:taxon-name-part></tp:taxon-name></named-content>; specificEpithet: <named-content xmlns:xlink="http://www.w3.org/1999/xlink" content-type="dwc:specificEpithet" xlink:type="simple"><tp:taxon-name><tp:taxon-name-part taxon-name-part-type="genus" reg="Anasimyia"/><tp:taxon-name-part taxon-name-part-type="species" reg="matutina">matutina</tp:taxon-name-part></tp:taxon-name></named-content>; taxonRank: <named-content xmlns:xlink="http://www.w3.org/1999/xlink" content-type="dwc:taxonRank" xlink:type="simple">species</named-content>; scientificNameAuthorship: <named-content xmlns:xlink="http://www.w3.org/1999/xlink" content-type="dwc:scientificNameAuthorship" xlink:type="simple">Locke, Skevington and Vockeroth</named-content>; vernacularName: <named-content xmlns:xlink="http://www.w3.org/1999/xlink" content-type="dwc:vernacularName" xlink:type="simple">Small-spotted Swamp Fly</named-content>; nomenclaturalStatus: <named-content xmlns:xlink="http://www.w3.org/1999/xlink" content-type="dwc:nomenclaturalStatus" xlink:type="simple">new species</named-content>; <bold>Location:</bold> country: <named-content xmlns:xlink="http://www.w3.org/1999/xlink" content-type="dwc:country" xlink:type="simple">U.S.A.</named-content>; stateProvince: <named-content xmlns:xlink="http://www.w3.org/1999/xlink" content-type="dwc:stateProvince" xlink:type="simple">Virginia</named-content>; locality: <named-content xmlns:xlink="http://www.w3.org/1999/xlink" content-type="dwc:locality" xlink:type="simple">Chain Bridge</named-content>; decimalLatitude: <named-content xmlns:xlink="http://www.w3.org/1999/xlink" content-type="dwc:decimalLatitude" xlink:type="simple">38.929911</named-content>; decimalLongitude: <named-content xmlns:xlink="http://www.w3.org/1999/xlink" content-type="dwc:decimalLongitude" xlink:type="simple">-77.114411</named-content>; <bold>Identification:</bold> identifiedBy: <named-content xmlns:xlink="http://www.w3.org/1999/xlink" content-type="dwc:identifiedBy" xlink:type="simple">J.R. Vockeroth</named-content>; <bold>Event:</bold> samplingProtocol: <named-content xmlns:xlink="http://www.w3.org/1999/xlink" content-type="dwc:samplingProtocol" xlink:type="simple">hand collected</named-content>; eventDate: <named-content xmlns:xlink="http://www.w3.org/1999/xlink" content-type="dwc:eventDate" xlink:type="simple">06-14</named-content>; month: <named-content xmlns:xlink="http://www.w3.org/1999/xlink" content-type="dwc:month" xlink:type="simple">6</named-content>; day: <named-content xmlns:xlink="http://www.w3.org/1999/xlink" content-type="dwc:day" xlink:type="simple">14</named-content>; verbatimEventDate: <named-content xmlns:xlink="http://www.w3.org/1999/xlink" content-type="dwc:verbatimEventDate" xlink:type="simple">14.vi</named-content>; <bold>Record Level:</bold> language: <named-content xmlns:xlink="http://www.w3.org/1999/xlink" content-type="dwc:language" xlink:type="simple">en</named-content>; institutionCode: <named-content xmlns:xlink="http://www.w3.org/1999/xlink" content-type="dwc:institutionCode" xlink:type="simple">CNC</named-content>; basisOfRecord: <named-content xmlns:xlink="http://www.w3.org/1999/xlink" content-type="dwc:basisOfRecord" xlink:type="simple">PreservedSpecimen</named-content></p></list-item></list></tp:treatment-sec><tp:treatment-sec sec-type="Description"><title>Description</title><p><bold>Size</bold>: Body length 9.8 to 10.2 mm; wing length 6.1 to 6.4 mm</p><p><bold>Male: Head</bold>: Face yellow, covered in yellow pollen and fine yellow pile, sides of face black, shining and bare, small medial tubercle, lower face projecting forwards along the oral margin; gena black, covered in yellow pollen and fine yellow pile; frons black dorsally, yellow ventrally, dense yellow pollen often obscures ground colour, narrow shining spot dorsal to the antennal socket, yellow pilose; vertex black, mostly black pilose with some yellow pile; antenna wholly yellow to orange, scape and pedicel with short, black pile, pedicel slightly longer than scape, postpedicel round; eye bare.</p><p><bold>Thorax</bold>: Scutum dull black with two medial, yellow pollinose stripes that are more than ½ as wide as adjacent black area, lateral edges yellow pollinose from postpronotum to postalar callus, yellow pilose; postpronotum black, covered in yellow pollen and yellow pile; postalar callus black, covered in yellow pollen and yellow pile; scutellum black on basal ½, yellow on apical ½, yellow pilose; pleuron black, covered in yellow pollen, anterior anepisternum, katepimeron and meron bare, posterior anepisternum, katepisternum and anepimeron yellow pilose; metasternum black, yellow pollinose, yellow pilose; procoxa black, yellow pollinose, yellow pilose; protrochanter black, yellow pollinose, yellow pilose with a few black setulae apically; profemur black on basal ½-⅔, yellow on apical ⅓-½, yellow pollinose, yellow pilose, anteroventral basal patch of black setulae with cuticle shining below; protibia yellow, yellow pilose; protarsus yellow, yellow pilose, apical two tarsomeres sometimes darkened brown; mesocoxa black, yellow pollinose, yellow pilose, few black setulae apically; mesotrochanter black, yellow pollinose, yellow pilose, few black setulae apically; mesofemur black on basal ½, yellow on apical ½, yellow pollinose, yellow pilose, anteroventral basal patch of black setulae; mesotibia yellow, yellow pilose with few black setulae ventrally on apical end; mesotarsus yellow, yellow pilose with black setulae ventrally, apical one or two tarsomeres sometimes slightly darkened brown; metacoxa black, yellow pollinose, yellow pilose anteriorly; metatrochanter black, yellow pilose with small ventral tubercle; metafemur enlarged, black basal ⅔, yellow apical ⅓ with apex narrowly black, yellow pilose, black setulae ventrally on apical ⅔; metatibia light brown, sometimes yellow, on basal ⅓, yellow on medial ⅓, dark brown (darker than base) on apical ⅓ (sometimes &gt;⅓), yellow pilose, with ventral carinate ridge ending in long apical spur, spur ¼-⅓ as long as basotarsomere; metatarsus brown, black pilose anteriorly, yellow pilose posteriorly; wing entirely densely microtrichose; halter yellow; calypter yellow.</p><p><bold>Abdomen</bold>: Tergite 1 black, small yellow spots on lateral edges, covered in yellow to grey pollen, yellow pilose; tergite 2 elongate, longer than wide and longer than tergite 3, slightly narrowing posteriorly, yellow laterally, black medially forming a ‘v’ shape that is widest anteriorly, narrowest medially, posterior ¼ brown to black, pair of faint yellow pollinose markings on yellow cuticle that extend from anterolateral edge and curve inwards medially, yellow pilose, posterior edge shining; tergite 3 brown to reddish to black, sometimes more yellow to orange, usually not uniform in colour and without a distinct pattern, anterolateral corners yellow with yellow pollen, yellow pilose, posterior edge shining; tergite 4 similar to tergite 3 but usually with anterior medial pair of small pollinose spots, faint pollinose spot between dull anterior portion and shining posterior margin; sternite 1 black, yellow to grey pollinose, yellow pilose; sternite 2 yellow anteriorly, black posteriorly, black extends to or almost to anterior edge in a narrow, medial point; sternite 3 brown to black anteriorly, yellow to brown posteriorly, amount varies from ¼ black to almost entirely black; sternite 4 yellow to brown; sternites 2-4 covered in yellow to grey pollen, pollen is more dense, often forming bands, along the posterior edge, yellow pilose.</p><p><bold>Genitalia</bold>: Epandrium subquadrate, longer than wide, narrows slightly dorsally; cercus with laterally compressed, subquadrate sclerotised outer portion covered in long pile and membranous inner portion; surstylus long, bent at a 90° angle, with setae on ventral inner surface, apical end triangular, curved inwards, covered in setae on dorsal and ventral edges; basal hypandrium with central, basoventral pointed process, directed apically, narrows medially, deeply concave ventrally, with several posteroventral-facing curved setae at apicoventral end (one pair of setae longer than other setae); apical hypandrium split into two complex, multi-lobed arms; phallapodeme long, rod-like, laterally compressed and curved dorsally at base; phallus situated between the multi-lobed hypandrial arms, small and difficult to distinguish, with separate small, dorsal conical structure, pointed at apex (possibly secondarily derived from surrounding membrane).</p><p><bold>Female</bold>: Unknown.</p><p>See Fig. <xref ref-type="fig" rid="F5022017">3</xref> &amp; Fig. <xref ref-type="fig" rid="F5158188">4</xref>.</p></tp:treatment-sec><tp:treatment-sec sec-type="Diagnosis"><title>Diagnosis</title><p>Male metatrochanter with modest tubercle and long, acute apical metatibial spur (Fig. <xref ref-type="fig" rid="F5022017">3</xref><xref ref-type="fig" rid="F5022025">d</xref>).</p></tp:treatment-sec><tp:treatment-sec sec-type="Etymology"><title>Etymology</title><p>The word <italic><tp:taxon-name><tp:taxon-name-part taxon-name-part-type="genus" reg="Anasimyia"/><tp:taxon-name-part taxon-name-part-type="species" reg="matutina">matutina</tp:taxon-name-part></tp:taxon-name></italic> is Latin, meaning of the morning, early. This is the name given to this species by J.R. Vockeroth.</p></tp:treatment-sec><tp:treatment-sec sec-type="Distribution"><title>Distribution</title><p>Only four specimens are known from Virginia (Chain Bridge, Great Falls and Petersburg) and Washington DC.</p></tp:treatment-sec><tp:treatment-sec sec-type="Ecology"><title>Ecology</title><p>Rarely found, therefore nothing is known about its habitat association. It is known to fly from mid-May to mid-June.</p></tp:treatment-sec><tp:treatment-sec sec-type="Taxon discussion"><title>Taxon discussion</title><p>Size and shape of spur on metatrochanter and of metatibial spur separate this from other <italic><tp:taxon-name><tp:taxon-name-part taxon-name-part-type="genus" reg="Anasimyia">Anasimyia</tp:taxon-name-part></tp:taxon-name></italic> Group 2 males (see <xref ref-type="bibr" rid="B5022540">Skevington et al. 2019</xref>). Females are unknown, but are likely to be identifiable as <italic><tp:taxon-name><tp:taxon-name-part taxon-name-part-type="genus" reg="Anasimyia">Anasimyia</tp:taxon-name-part></tp:taxon-name></italic> Group 2 females (<xref ref-type="bibr" rid="B5022540">Skevington et al. 2019</xref>).</p></tp:treatment-sec><tp:treatment-sec sec-type="Common Name"><title>Common Name</title><p>The common name given to the species by <xref ref-type="bibr" rid="B5022540">Skevington et al. (2019)</xref> is Small-spotted Swamp Fly.</p></tp:treatment-sec><tp:treatment-sec><!--Section generated to contain objects referenced in tp:taxon-treatment.--><fig-group id="F5022017" position="float" orientation="portrait"><caption><p><italic><tp:taxon-name><tp:taxon-name-part taxon-name-part-type="genus" reg="Anasimyia">Anasimyia</tp:taxon-name-part> <tp:taxon-name-part taxon-name-part-type="species" reg="matutina">matutina</tp:taxon-name-part></tp:taxon-name></italic> sp. nov.</p></caption><fig id="F5022022" position="float" orientation="portrait"><object-id xmlns:xlink="http://www.w3.org/1999/xlink" content-type="arpha" xlink:type="simple">C000CC381F7957AFAC70BEBEAF8E4483</object-id><object-id xmlns:xlink="http://www.w3.org/1999/xlink" content-type="doi" xlink:type="simple">10.3897/BDJ.7.e36673.figure3a</object-id><label>Figure 3a.</label><caption><p>Dorsal habitus, Holotype, CNC_Diptera91232</p></caption><graphic xmlns:xlink="http://www.w3.org/1999/xlink" xlink:href="bdj-07-e36673-g003_a.jpg" xlink:type="simple" position="float" orientation="portrait" id="oo_274462.jpg"><uri content-type="original_file" xlink:type="simple">https://binary.pensoft.net/fig/274462</uri></graphic></fig><fig id="F5022023" position="float" orientation="portrait"><object-id xmlns:xlink="http://www.w3.org/1999/xlink" content-type="arpha" xlink:type="simple">1D14193A03CD598EB79FC5542811FBDD</object-id><object-id xmlns:xlink="http://www.w3.org/1999/xlink" content-type="doi" xlink:type="simple">10.3897/BDJ.7.e36673.figure3b</object-id><label>Figure 3b.</label><caption><p>Lateral habitus, Jeff_Skevington_Specimen17432</p></caption><graphic xmlns:xlink="http://www.w3.org/1999/xlink" xlink:href="bdj-07-e36673-g003_b.jpg" xlink:type="simple" position="float" orientation="portrait" id="oo_274463.jpg"><uri content-type="original_file" xlink:type="simple">https://binary.pensoft.net/fig/274463</uri></graphic></fig><fig id="F5022024" position="float" orientation="portrait"><object-id xmlns:xlink="http://www.w3.org/1999/xlink" content-type="arpha" xlink:type="simple">D657621224E25376B92BE5A669AD56E5</object-id><object-id xmlns:xlink="http://www.w3.org/1999/xlink" content-type="doi" xlink:type="simple">10.3897/BDJ.7.e36673.figure3c</object-id><label>Figure 3c.</label><caption><p>Head, oblique, Holotype, CNC_Diptera91232</p></caption><graphic xmlns:xlink="http://www.w3.org/1999/xlink" xlink:href="bdj-07-e36673-g003_c.jpg" xlink:type="simple" position="float" orientation="portrait" id="oo_274464.jpg"><uri content-type="original_file" xlink:type="simple">https://binary.pensoft.net/fig/274464</uri></graphic></fig><fig id="F5022025" position="float" orientation="portrait"><object-id xmlns:xlink="http://www.w3.org/1999/xlink" content-type="arpha" xlink:type="simple">DBFED3F7747E5EC88D833CF4F9E46D11</object-id><object-id xmlns:xlink="http://www.w3.org/1999/xlink" content-type="doi" xlink:type="simple">10.3897/BDJ.7.e36673.figure3d</object-id><label>Figure 3d.</label><caption><p>Hind leg, Jeff_Skevington_Specimen17432</p></caption><graphic xmlns:xlink="http://www.w3.org/1999/xlink" xlink:href="bdj-07-e36673-g003_d.jpg" xlink:type="simple" position="float" orientation="portrait" id="oo_274465.jpg"><uri content-type="original_file" xlink:type="simple">https://binary.pensoft.net/fig/274465</uri></graphic></fig></fig-group><fig-group id="F5158188" position="float" orientation="portrait"><caption><p><italic><tp:taxon-name><tp:taxon-name-part taxon-name-part-type="genus" reg="Anasimyia">Anasimyia</tp:taxon-name-part> <tp:taxon-name-part taxon-name-part-type="species" reg="matutina">matutina</tp:taxon-name-part></tp:taxon-name></italic> sp. nov., male genitalia</p></caption><fig id="F5158193" position="float" orientation="portrait"><object-id xmlns:xlink="http://www.w3.org/1999/xlink" content-type="arpha" xlink:type="simple">FD42A9811D395E4B99D0991FC5E7AC61</object-id><object-id xmlns:xlink="http://www.w3.org/1999/xlink" content-type="doi" xlink:type="simple">10.3897/BDJ.7.e36673.figure4a</object-id><label>Figure 4a.</label><caption><p>Lateral of male terminalia, Jeff_Skevington_Specimen17432; scale bar 500 µm</p></caption><graphic xmlns:xlink="http://www.w3.org/1999/xlink" xlink:href="bdj-07-e36673-g004_a.jpg" xlink:type="simple" position="float" orientation="portrait" id="oo_305762.jpg"><uri content-type="original_file" xlink:type="simple">https://binary.pensoft.net/fig/305762</uri></graphic></fig><fig id="F5158194" position="float" orientation="portrait"><object-id xmlns:xlink="http://www.w3.org/1999/xlink" content-type="arpha" xlink:type="simple">D00F9B0587595703B8B66F8DB0D4D304</object-id><object-id xmlns:xlink="http://www.w3.org/1999/xlink" content-type="doi" xlink:type="simple">10.3897/BDJ.7.e36673.figure4b</object-id><label>Figure 4b.</label><caption><p>Ventral of male terminalia, Jeff_Skevington_Specimen17432; scale bar 200 µm</p></caption><graphic xmlns:xlink="http://www.w3.org/1999/xlink" xlink:href="bdj-07-e36673-g004_b.jpg" xlink:type="simple" position="float" orientation="portrait" id="oo_305764.jpg"><uri content-type="original_file" xlink:type="simple">https://binary.pensoft.net/fig/305764</uri></graphic></fig><fig id="F5158195" position="float" orientation="portrait"><object-id xmlns:xlink="http://www.w3.org/1999/xlink" content-type="arpha" xlink:type="simple">5DE823C5A3575AF7A676800622188958</object-id><object-id xmlns:xlink="http://www.w3.org/1999/xlink" content-type="doi" xlink:type="simple">10.3897/BDJ.7.e36673.figure4c</object-id><label>Figure 4c.</label><caption><p>Sperm pump and ejaculatory apodeme, Jeff_Skevington_Specimen17432; scale bar 100 µm</p></caption><graphic xmlns:xlink="http://www.w3.org/1999/xlink" xlink:href="bdj-07-e36673-g004_c.jpg" xlink:type="simple" position="float" orientation="portrait" id="oo_274468.jpg"><uri content-type="original_file" xlink:type="simple">https://binary.pensoft.net/fig/274468</uri></graphic></fig><fig id="F5158196" position="float" orientation="portrait"><object-id xmlns:xlink="http://www.w3.org/1999/xlink" content-type="arpha" xlink:type="simple">B4CBFC185E8B59D2A43B15F1EB3A99B4</object-id><object-id xmlns:xlink="http://www.w3.org/1999/xlink" content-type="doi" xlink:type="simple">10.3897/BDJ.7.e36673.figure4d</object-id><label>Figure 4d.</label><caption><p>Ventral of hypandrium, Jeff_Skevington_Specimen17432; scale bar 200µm</p></caption><graphic xmlns:xlink="http://www.w3.org/1999/xlink" xlink:href="bdj-07-e36673-g004_d.jpg" xlink:type="simple" position="float" orientation="portrait" id="oo_305765.jpg"><uri content-type="original_file" xlink:type="simple">https://binary.pensoft.net/fig/305765</uri></graphic></fig></fig-group><fig id="F5022025" position="float" orientation="portrait"><object-id xmlns:xlink="http://www.w3.org/1999/xlink" content-type="arpha" xlink:type="simple">DBFED3F7747E5EC88D833CF4F9E46D11</object-id><object-id xmlns:xlink="http://www.w3.org/1999/xlink" content-type="doi" xlink:type="simple">10.3897/BDJ.7.e36673.figure3d</object-id><label>Figure 3d.</label><caption><p>Hind leg, Jeff_Skevington_Specimen17432</p></caption><graphic xmlns:xlink="http://www.w3.org/1999/xlink" xlink:href="bdj-07-e36673-g003_d.jpg" xlink:type="simple" position="float" orientation="portrait" id="oo_274465.jpg"><uri content-type="original_file" xlink:type="simple">https://binary.pensoft.net/fig/274465</uri></graphic></fig></tp:treatment-sec><ref-list><ref id="B5022540"><element-citation xmlns:xlink="http://www.w3.org/1999/xlink" publication-type="book" xlink:type="simple"><person-group person-group-type="author"><name name-style="western"><surname>Skevington</surname><given-names>Jeffrey H.</given-names></name><name name-style="western"><surname>Locke</surname><given-names>Michelle M.</given-names></name><name name-style="western"><surname>Young</surname><given-names>Andrew D.</given-names></name><name name-style="western"><surname>Moran</surname><given-names>Kevin</given-names></name><name name-style="western"><surname>Crins</surname><given-names>William J.</given-names></name><name name-style="western"><surname>Marshall</surname><given-names>Stephen A.</given-names></name></person-group><year>2019</year><source>Field Guide to the Flower Flies of Northeastern North America</source><publisher-name>Princeton University Press</publisher-name><publisher-loc>Princeton, NJ</publisher-loc><size units="page">512</size><comment content-type="language">English</comment><isbn>9780691192512</isbn><pub-id pub-id-type="doi">10.2307/j.ctv7xbrvz</pub-id></element-citation></ref></ref-list></tp:taxon-treatment>
